# Supplementary material for: Genetics redraws pelagic biogeography of Calanus
Source: Biol Lett. 2017 Dec 20;13(12):20170588. doi: 10.1098/rsbl.2017.0588 (PMC5746537; doi:10.1098/rsbl.2017.0588)
Supplement: Supplementary 3 [file rsbl20170588supp2.xlsx]

## Sheet: Sheet1
From: Genetics redraws pelagic biogeography of Calanus
Marvin Choquet, Maja Hatlebakk, Anusha KS Dhanasiri, Ksenia Kosobokova, Irina Smolina, Janne E Søreide, Camilla Svensen, Webjørn Melle, Sławomir Kwaśniewski, Ketil Eiane, Malin Daase, Vigdis Tverberg, Stig Skreslet, Ann Bucklin, Galice Hoarau
Supplementary3: Test of congruence of Calanus species identification between 6 nuclear InDel markers and mitochondrial 16S rDNA, for individuals from the North Atlantic and Arctic Oceans 4 species identified are C. finmarchicus (Cfin), C. glacialis (Cgla), C. hyperboreus (Chyp) and C. helgolandicus (Chelg).
Sampling location	Individual name	InDels Sp ID	16S Sp ID	GenBank Accession Number sequences 16S rDNA	Congruence of markers
Balsfjord 2	Bal117	Cfin	Cfin	MF959726	yes
Balsfjord 2	Bal130	Cfin	Cfin	MF959726	yes
Bjørnøya 1	Bj051	Cgla	Cgla	MF959707	yes
Bjørnøya 1	Bj054	Cfin	Cfin	MF959726	yes
Bjørnøya 1	Bj065	Cgla	Cgla	MF959707	yes
Bjørnøya 1	Bj078	Cfin	Cfin	MF959726	yes
Bjørnøya 2	409-34	Cfin	Cfin	MF959726	yes
Bjørnøya 2	409-47	Cfin	Cfin	MF959709	yes
Christianssund	187-26	Cfin	Cfin	MF959726	yes
Chuckchi Sea	Chuck1	Chyp	Chyp	MF959727	yes
Chuckchi Sea	Chuck2	Chyp	Chyp	MF972920	yes
Grønsfjord	Gro15	Chyp	Chyp	MF972920	yes
Grønsfjord	Gro21	Cfin	Cfin	MF959726	yes
Grønsfjord	Gro23	Cfin	Cfin	MF959726	yes
Grønsfjord	Gro24	Cfin	Cfin	MF959702	yes
Grønsfjord	Gro27	Chel	Chel	MF959717	yes
Grønsfjord	Gro29	Chel	Chel	MF959717	yes
Grønsfjord	Gro3	Chyp	Chyp	MF959730	yes
Grønsfjord	Gro30	Chyp	Chyp	MF959730	yes
Grønsfjord	Gro31	Chel	Chel	MF959717	yes
Grønsfjord	Gro46	Chyp	Chyp	MF959718	yes
Isfjord	Is100	Cgla	Cgla	MF959707	yes
Isfjord	Is144	Cgla	Cgla	MF959707	yes
Isfjord	Is176	Cgla	Cgla	MF959707	yes
Isfjord	Is216	Cgla	Cgla	MF959707	yes
Isfjord	Is220	Cfin	Cfin	MF959712	yes
Korsfjord	Bergen103	Cfin	Cfin	MF959726	yes
Korsfjord	Bergen104	Chel	Chel	MF959717	yes
Korsfjord	Bergen111	Cfin	Cfin	MF959726	yes
Korsfjord	Bergen123	Cfin	Cfin	MF959726	yes
Korsfjord	Bergen144	Cfin	Cfin	MF959726	yes
Labrador 1	176-80	Cfin	Cfin	MF959726	yes
Labrador 1	176-84	Chyp	Chyp	MF959725	yes
Labrador 1	176-91	Cgla	Cgla	MF959707	yes
Laptev Sea	Lapt1	Chyp	Chyp	MF959723	yes
Laptev Sea	Lapt17	Chyp	Chyp	MF959705	yes
Laptev Sea	Lapt18	Cgla	Cgla	MF959707	yes
Laptev Sea	Lapt27	Cfin	Cfin	MF959726	yes
Lenefjord	Lene1	Chyp	Chyp	MF959730	yes
Lenefjord	Lene11	Cfin	Cfin	MF959729	yes
Lenefjord	Lene21	Chel	Chel	MF959719	yes
Lenefjord	Lene22	Chyp	Chyp	MF959713	yes
Lenefjord	Lene23	Chyp	Chyp	MF959715	yes
Lenefjord	Lene43	Chel	Chel	MF959717	yes
Lenefjord	Lene45	Chyp	Chyp	MF959730	yes
Lurefjord 1	Lure25	Cgla	Cgla	MF959707	yes
Lurefjord 1	Lure29	Cgla	Cgla	MF959707	yes
Lurefjord 1	Lure33	Cgla	Cgla	MF959707	yes
Lurefjord 1	Lure50	Cgla	Cgla	MF959707	yes
Lurefjord 2	Lure86	Cgla	Cgla	MF959707	yes
Lurefjord 3	Lure142	Chel	Chel	MF972922	yes
Lurefjord 3	Lure144	Cgla	Cgla	MF959707	yes
Lurefjord 3	Lure149	Cgla	Cgla	MF959707	yes
Mistfjord 2	Mist11	Cfin	Cfin	MF959726	yes
Mistfjord 2	Mist12	Cgla	Cgla	MF959707	yes
Mistfjord 2	Mist16	Cgla	Cgla	MF959707	yes
Mistfjord 2	Mist18	Cgla	Cgla	MF959728	yes
Mistfjord 2	Mist19	Chyp	Chyp	MF972920	yes
Mistfjord 2	Mist21	Cgla	Cgla	MF959707	yes
Mistfjord 2	Mist22	Cgla	Cgla	MF959707	yes
Mistfjord 2	Mist31	Chyp	Chyp	MF959730	yes
Mistfjord 2	Mist36	Chyp	Chyp	MF959708	yes
Mistfjord 2	Mist39	Chyp	Chyp	MF959730	yes
Mistfjord 2	Mist44	Cgla	Cgla	MF959707	yes
Mistfjord 2	Mist45	Cgla	Cgla	MF959707	yes
Mistfjord 2	Mist47	Cgla	Cgla	MF959707	yes
Mistfjord 2	Mist48	Cgla	Cgla	MF959707	yes
Mistfjord 2	Mist5	Cgla	Cgla	MF959707	yes
Mistfjord 2	Mist50	Cfin	Cfin	MF959726	yes
Mistfjord 2	Mist52	Chyp	Chyp	MF959730	yes
Mistfjord 2	Mist88	Cgla	Cgla	MF959707	yes
Myken 1	Myken22	Cgla	Cgla	MF959707	yes
Myken 1	Myken3	Cfin	Cfin	MF959721	yes
Myken 1	Myken30	Cfin	Cfin	MF959726	yes
Myken 1	Myken47	Chyp	Chyp	MF972920	yes
Myken 2	Myken80	Cfin	Cfin	MF959726	yes
Myken 3	Myken99	Cfin	Cfin	MF959711	yes
Myken 4	Myken114	Cfin	Cfin	MF959726	yes
Myken 6	Myken130	Chel	Chel	MF959717	yes
Myken 6	Myken137	Chel	Chel	MF959717	yes
Myken 6	Myken138	Chel	Chel	MF959717	yes
North Atlantic 1	160-17	Cgla	Cgla	MF959707	yes
North Atlantic 1	160-2	Chyp	Chyp	MF972920	yes
North Atlantic 2	155-29	Cgla	Cgla	MF959707	yes
North Atlantic 3	153-15	Cfin	Cfin	MF959726	yes
North Atlantic 3	153-45	Cfin	Cfin	MF959726	yes
North Atlantic 4	168-20	Cfin	Cfin	MF959726	yes
North Iceland	165-29	Cfin	Cfin	MF959726	yes
North Sea	491-39	Chel	Chel	MF959717	yes
Off-Tromsø	Tromso004	Cfin	Cfin	MF959726	yes
Off-Tromsø	Tromso035	Cfin	Cfin	MF959726	yes
Off-Tromsø	Tromso20	Chel	Chel	MF959717	yes
Off-Tromsø	Tromso91	Chel	Chel	MF959724	yes
Oslofjord	Oslo14	Chyp	Chyp	MF959730	yes
Oslofjord	Oslo15	Chyp	Chyp	MF959730	yes
Oslofjord	Oslo16	Chyp	Chyp	MF959716	yes
Oslofjord	Oslo17	Chyp	Chyp	MF959730	yes
Oslofjord	Oslo24	Cfin	Cfin	MF959726	yes
Oslofjord	Oslo27	Chel	Chel	MF959717	yes
Oslofjord	Oslo42	Chel	Chel	MF959717	yes
Oslofjord	Oslo49	Cfin	Cfin	MF959726	yes
Østerbotn	Por68	Cfin	Cfin	MF959726	yes
Østerbotn	Por83	Cgla	Cgla	MF959707	yes
Osterfjord	Ost17	Chel	Chel	MF972922	yes
Osterfjord	Ost23	Cfin	Cfin	MF959726	yes
Porsangerfjord 1	Por46	Cfin	Cfin	MF959726	yes
Ranfjord 1	Ran6	Cgla	Cgla	MF959707	yes
Ranfjord 1	Ran7	Cgla	Cgla	MF959706	yes
Ranfjord 3	Ran119	Cfin	Cfin	MF959726	yes
Ranfjord 3	Ran124	Cfin	Cfin	MF959726	yes
Ranfjord 3	Ran128	Cfin	Cfin	MF959726	yes
Ranfjord 3	Ran60	Cfin	Cfin	MF959726	yes
Raunefjord	Bergen19	Cfin	Cfin	MF959726	yes
Raunefjord	Bergen7	Cfin	Cfin	MF959726	yes
Risørfjord	Ris15	Chel	Chel	MF959720	yes
Risørfjord	Ris13	Chel	Chel	MF959717	yes
Saltfjord 1	150216-095	Cgla	Cgla	MF959707	yes
Saltfjord 1	150216-105	Cgla	Cgla	MF959707	yes
Saltfjord 1	150216-31	Chyp	Chyp	MF959730	yes
Saltfjord 2	Salt25	Cgla	Cgla	MF959707	yes
Saltfjord 2	Salt53	Cfin	Cfin	MF959726	yes
Skjerstadfjord 1	Skj006	Chyp	Chyp	MF959730	yes
Skjerstadfjord 1	Skj24	Chyp	Chyp	MF959710	yes
Skjerstadfjord 1	Skj41	Cfin	Cfin	MF959729	yes
Skjerstadfjord 1	Skj44	Cgla	Cgla	MF959707	yes
Skjerstadfjord 1	Skj46	Cgla	Cgla	MF959707	yes
Sørfjord 1	Sorfjord14	Cfin	Cfin	MF959726	yes
Sørfjord 2	Sorfjord105	Cfin	Cfin	MF959726	yes
Sørfjord 2	Sorfjord112	Chel	Chel	MF959717	yes
Sørfjord 2	Sorfjord27	Chel	Chel	MF972922	yes
Sørfjord 2	Sorfjord42	Chel	Chel	MF959717	yes
Sørfjord 3	Sorfjord128	Cfin	Cfin	MF959726	yes
Sørfoldfjord 1	Sorfolda61	Cgla	Cgla	MF959707	yes
Sørfoldfjord 1	Sorfolda63	Cgla	Cgla	MF959707	yes
Sørfoldfjord 1	Sorfolda64	Cgla	Cgla	MF959707	yes
Sørfoldfjord 1	Sorfolda87	Cfin	Cfin	MF959702	yes
Sørfoldfjord 2	Sorfolda108	Chyp	Chyp	MF972920	yes
Sørfoldfjord 2	Sorfolda143	Chyp	Chyp	MF959730	yes
Sørfoldfjord 3	Sorfolda158	Chyp	Chyp	MF959730	yes
Sørfoldfjord 3	Sorfolda187	Cgla	Cgla	MF959707	yes
Steinkjer	Stein18	Chel	Chel	MF959717	yes
Steinkjer	Stein19	Cfin	Cfin	MF959729	yes
Steinkjer	Stein20	Cfin	Cfin	MF959729	yes
Svinøy	Sv017	Chel	Chel	MF972921	yes
Svinøy	Sv077	Chel	Chel	MF959720	yes
Svinøy	Sv70	Chel	Chel	MF959717	yes
Svinøy	Sv83	Chel	Chel	MF959722	yes
Tronsdheimsfjord	Tdh26	Cfin	Cfin	MF959726	yes
Tysfjord	Tys20	Chyp	Chyp	MF959730	yes
Tysfjord	Tys4	Chyp	Chyp	MF959710	yes
Van Mijenfjord	VM66	Chyp	Chyp	MF959714	yes
Vestfjord 1	Lof29	Cgla	Cgla	MF959707	yes
Vestfjord 2	Vest10	Cgla	Cgla	MF959707	yes
Vestfjord 2	Vest22	Cgla	Cgla	MF959707	yes
Vestfjord 2	Vest29	Cgla	Cgla	MF959707	yes
Vestfjord 3	Vest63	Cgla	Cgla	MF959707	yes
Vestfjord 3	Vest92	Cgla	Cgla	MF959707	yes
White Sea	WS2	Cgla	Cgla	MF959707	yes
White Sea	WS34	Cgla	Cgla	MF959707	yes
