# Supplementary material for: Genetics redraws pelagic biogeography of Calanus
Source: Biol Lett. 2017 Dec 20;13(12):20170588. doi: 10.1098/rsbl.2017.0588 (PMC5746537; doi:10.1098/rsbl.2017.0588)
Supplement: Supplementary 4 [file rsbl20170588supp3.xlsx]

## Sheet: Sheet1
From: Genetics redraws pelagic biogeography of Calanus
Marvin Choquet, Maja Hatlebakk, Anusha KS Dhanasiri, Ksenia Kosobokova, Irina Smolina, Janne E Søreide, Camilla Svensen, Webjørn Melle, Sławomir Kwaśniewski, Ketil Eiane, Malin Daase, Vigdis Tverberg, Stig Skreslet, Ann Bucklin, Galice Hoarau
Supplementary4: Test of congruence of Calanus species identification between 6 nuclear InDel markers and mitochondrial 16S rDNA for Calanus finmarchicus (Cfin) and C. glacialis (Cgla) in Saltenfjord/Skjerstadfjord accompanied with prosome length measurements and developmental stage information
Sampling location	Individual name	InDels Sp ID	16S Sp ID	GenBank Accession Number sequences 16S rDNA	Congruence of markers	Prosome Length (μm)	Developmental Stage
Saltfjord 1	15-02-16-009	Cgla	Cgla	MF959707	yes	2303,17	CV
Saltfjord 1	15-02-16-011	Cgla	Cgla	MF959707	yes	2362,44	CV
Saltfjord 1	15-02-16-012	Cgla	Cgla	MF959706	yes	2132,79	CV
Saltfjord 1	15-02-16-013	Cfin	Cfin	MF959729	yes	2403,55	CV
Saltfjord 1	15-02-16-015	Cgla	Cgla	MF959706	yes	2383,01	CV
Saltfjord 1	15-02-16-016	Cfin	Cfin	MF959726	yes	2379,29	CV
Saltfjord 1	15-02-16-018	Cgla	Cgla	MF959706	yes	2502,75	CV
Saltfjord 1	15-02-16-019	Cfin	Cfin	MF959726	yes	2413,01	CV
Saltfjord 1	15-02-16-020	Cfin	Cfin	MF959726	yes	2482,57	CV
Saltfjord 1	15-02-16-021	Cfin	Cfin	MF959703	yes	2644,03	Female
Saltfjord 1	15-02-16-024	Cfin	Cfin	MF959729	yes	2316,18	CV
Saltfjord 1	15-02-16-025	Cfin	Cfin	MF959726	yes	2282,84	CV
Saltfjord 1	15-02-16-026	Cgla	Cgla	MF959707	yes	2405,64	CV
Saltfjord 1	15-02-16-028	Cfin	Cfin	MF959726	yes	2717,74	Female
Saltfjord 1	15-02-16-030	Cgla	Cgla	MF959707	yes	2609,69	CV
Saltfjord 1	15-02-16-032	Cgla	Cgla	MF959707	yes	2607,77	CV
Saltfjord 1	15-02-16-033	Cgla	Cgla	MF959707	yes	2226,31	CV
Saltfjord 1	15-02-16-034	Cfin	Cfin	MF959726	yes	2426,94	CV
Saltfjord 1	15-02-16-035	Cfin	Cfin	MF959726	yes	2669,51	CV
Saltfjord 1	15-02-16-036	Cgla	Cgla	MF959707	yes	2309,67	CV
Saltfjord 1	15-02-16-037	Cfin	Cfin	MF959726	yes	2236,15	CV
Saltfjord 1	15-02-16-039	Cfin	Cfin	MF959726	yes	2521,78	Female
Saltfjord 1	15-02-16-040	Cfin	Cfin	MF959726	yes	2328,63	CV
Saltfjord 1	15-02-16-042	Cfin	Cfin	MF959726	yes	2265,14	CV
Saltfjord 1	15-02-16-043	Cfin	Cfin	MF959726	yes	2186,02	CV
Saltfjord 1	15-02-16-044	Cfin	Cfin	MF959726	yes	2339,14	CV
Saltfjord 1	15-02-16-045	Cfin	Cfin	MF959726	yes	2266,17	CV
Saltfjord 1	15-02-16-046	Cfin	Cfin	MF959726	yes	2333,27	CV
Saltfjord 1	15-02-16-047	Cfin	Cfin	MF959726	yes	2301,69	CV
Saltfjord 1	15-02-16-048	Cgla	Cgla	MF959707	yes	2224,37	CV
Saltfjord 1	15-02-16-049	Cgla	Cgla	MF959706	yes	2359,86	CV
Saltfjord 1	15-02-16-050	Cgla	Cgla	MF959706	yes	2119,40	CV
Saltfjord 1	15-02-16-051	Cfin	Cfin	MF959726	yes	2691,54	CV
Saltfjord 1	15-02-16-052	Cgla	Cgla	MF959706	yes	2348,86	CV
Saltfjord 1	15-02-16-053	Cfin	Cfin	MF959726	yes	2320,71	CV
Saltfjord 1	15-02-16-054	Cfin	Cfin	MF959726	yes	2747,02	Female
Saltfjord 1	15-02-16-056	Cfin	Cfin	MF959726	yes	2555,20	Female
Saltfjord 1	15-02-16-058	Cgla	Cgla	MF959707	yes	2583,62	CV
Saltfjord 1	15-02-16-059	Cfin	Cfin	MF959726	yes	2367,53	CV
Saltfjord 1	15-02-16-061	Cfin	Cfin	MF959726	yes	2416,58	Female
Saltfjord 1	15-02-16-062	Cfin	Cfin	MF959726	yes	2725,01	Female
Saltfjord 1	15-02-16-064	Cfin	Cfin	MF959726	yes	2717,76	CV
Saltfjord 1	15-02-16-066	Cfin	Cfin	MF959726	yes	2031,03	CV
Saltfjord 1	15-02-16-067	Cgla	Cgla	MF959707	yes	2519,75	CV
Saltfjord 1	15-02-16-068	Cgla	Cgla	MF959706	yes	2219,32	CV
Skjerstadfjord 2	26-02-16-002	Cgla	Cgla	MF959707	yes	2819,62	Female
Skjerstadfjord 2	26-02-16-003	Cgla	Cgla	MF959707	yes	2866,97	Female
Skjerstadfjord 2	26-02-16-004	Cfin	Cfin	MF959726	yes	2487,92	CV
Skjerstadfjord 2	26-02-16-008	Cgla	Cgla	MF959707	yes	2662,64	Female
Skjerstadfjord 2	26-02-16-010	Cgla	Cgla	MF959707	yes	2745,27	Female
Skjerstadfjord 2	26-02-16-011	Cgla	Cgla	MF959707	yes	2682,25	Female
Skjerstadfjord 2	26-02-16-012	Cgla	Cgla	MF959707	yes	2770,09	Female
Skjerstadfjord 2	26-02-16-014	Cgla	Cgla	MF959707	yes	2772,95	Female
Skjerstadfjord 2	26-02-16-015	Cgla	Cgla	MF959707	yes	2738,50	Female
Skjerstadfjord 2	26-02-16-016	Cgla	Cgla	MF959707	yes	2150,68	Female
Skjerstadfjord 2	26-02-16-017	Cgla	Cgla	MF959707	yes	2958,10	Female
Skjerstadfjord 2	26-02-16-018	Cgla	Cgla	MF959707	yes	2819,35	Female
Skjerstadfjord 2	26-02-16-019	Cgla	Cgla	MF959707	yes	2550,68	CV
Skjerstadfjord 2	26-02-16-022	Cgla	Cgla	MF959707	yes	2868,47	Female
Skjerstadfjord 2	26-02-16-023	Cgla	Cgla	MF959707	yes	2968,30	Female
Skjerstadfjord 2	26-02-16-026	Cgla	Cgla	MF959707	yes	2767,48	Female
Skjerstadfjord 2	26-02-16-027	Cgla	Cgla	MF959707	yes	2736,55	Female
Skjerstadfjord 2	26-02-16-028	Cgla	Cgla	MF959707	yes	2937,80	Female
Skjerstadfjord 2	26-02-16-030	Cgla	Cgla	MF959707	yes	2683,26	Female
Skjerstadfjord 2	26-02-16-031	Cgla	Cgla	MF959707	yes	2812,78	Female
Skjerstadfjord 2	26-02-16-032	Cgla	Cgla	MF959707	yes	2854,29	Female
Skjerstadfjord 2	26-02-16-033	Cgla	Cgla	MF959707	yes	2748,12	Female
Skjerstadfjord 2	26-02-16-036	Cgla	Cgla	MF959707	yes	2790,18	Female
Skjerstadfjord 2	26-02-16-037	Cgla	Cgla	MF959707	yes	2805,97	Female
Skjerstadfjord 2	26-02-16-039	Cgla	Cgla	MF959707	yes	2727,74	Female
Skjerstadfjord 2	26-02-16-044	Cgla	Cgla	MF959707	yes	2722,62	Female
Skjerstadfjord 2	26-02-16-045	Cgla	Cgla	MF959707	yes	2219,54	CV
Skjerstadfjord 2	26-02-16-046	Cgla	Cgla	MF959707	yes	2529,42	Female
Skjerstadfjord 2	26-02-16-047	Cgla	Cgla	MF959707	yes	2754,26	Female
Skjerstadfjord 2	26-02-16-048	Cgla	Cgla	MF959707	yes	2931,09	Female
Skjerstadfjord 2	26-02-16-049	Cgla	Cgla	MF959707	yes	2712,63	Female
Skjerstadfjord 2	26-02-16-050	Cgla	Cgla	MF959707	yes	2861,56	Female
Skjerstadfjord 2	26-02-16-051	Cgla	Cgla	MF959707	yes	2709,82	Female
Skjerstadfjord 2	26-02-16-052	Cgla	Cgla	MF959707	yes	2900,90	Female
Skjerstadfjord 2	26-02-16-054	Cgla	Cgla	MF959707	yes	2834,98	Female
Skjerstadfjord 2	26-02-16-055	Cgla	Cgla	MF959707	yes	2848,86	Female
Skjerstadfjord 2	26-02-16-056	Cgla	Cgla	MF959707	yes	2935,77	Female
Skjerstadfjord 2	26-02-16-057	Cgla	Cgla	MF959707	yes	2775,33	Female
Skjerstadfjord 2	26-02-16-060	Cgla	Cgla	MF959707	yes	2830,00	Female
Skjerstadfjord 2	26-02-16-065	Cgla	Cgla	MF959707	yes	2707,59	Female
Skjerstadfjord 2	26-02-16-066	Cgla	Cgla	MF959707	yes	2777,23	Female
Skjerstadfjord 2	26-02-16-067	Cfin	Cfin	MF959704	yes	2738,81	Female
Skjerstadfjord 2	26-02-16-069	Cgla	Cgla	MF959707	yes	2935,35	Female
Skjerstadfjord 2	26-02-16-070	Cgla	Cgla	MF959707	yes	2884,35	Female
Skjerstadfjord 2	26-02-16-071	Cgla	Cgla	MF959707	yes	2852,28	Female
Skjerstadfjord 2	26-02-16-072	Cgla	Cgla	MF959707	yes	2560,02	Female
Skjerstadfjord 2	26-02-16-074	Cfin	Cfin	MF959726	yes	2623,18	Female
Skjerstadfjord 2	26-02-16-075	Cfin	Cfin	MF959726	yes	2440,78	CV
Skjerstadfjord 2	26-02-16-076	Cfin	Cfin	MF959726	yes	2686,92	Female
Skjerstadfjord 2	26-02-16-078	Cgla	Cgla	MF959707	yes	2909,09	Female
Skjerstadfjord 2	26-02-16-079	Cfin	Cfin	MF959726	yes	2446,40	CV
Skjerstadfjord 2	26-02-16-080	Cgla	Cgla	MF959707	yes	2845,11	Female
Skjerstadfjord 2	26-02-16-081	Cgla	Cgla	MF959707	yes	2771,56	Female
Skjerstadfjord 2	26-02-16-083	Cgla	Cgla	MF959707	yes	2916,63	Female
Skjerstadfjord 2	26-02-16-085	Cfin	Cfin	MF959726	yes	2548,65	CV
Skjerstadfjord 2	26-02-16-087	Cgla	Cgla	MF959707	yes	2946,72	Female
Skjerstadfjord 2	26-02-16-089	Cgla	Cgla	MF959706	yes	2817,67	Female
Skjerstadfjord 2	26-02-16-090	Cgla	Cgla	MF959706	yes	2893,80	Female
Skjerstadfjord 2	26-02-16-091	Cgla	Cgla	MF959707	yes	2850,28	Female
Skjerstadfjord 2	26-02-16-092	Cgla	Cgla	MF959707	yes	2871,76	Female
Skjerstadfjord 2	26-02-16-093	Cgla	Cgla	MF959707	yes	2747,00	Female
Skjerstadfjord 2	26-02-16-094	Cgla	Cgla	MF959707	yes	2811,26	Female
Skjerstadfjord 2	26-02-16-095	Cgla	Cgla	MF959707	yes	2700,08	Female
Skjerstadfjord 2	26-02-16-096	Cgla	Cgla	MF959707	yes	2596,90	Female
Skjerstadfjord 2	26-02-16-098	Cgla	Cgla	MF959707	yes	2859,26	Female
Skjerstadfjord 2	26-02-16-132	Cgla	Cgla	MF959707	yes	2886,28	Female
Skjerstadfjord 2	26-02-16-134	Cgla	Cgla	MF959707	yes	2837,12	Female
Skjerstadfjord 2	26-02-16-135	Cfin	Cfin	MF959726	yes	2694,29	Female
Skjerstadfjord 2	26-02-16-138	Cgla	Cgla	MF959707	yes	2750,05	Female
Skjerstadfjord 2	26-02-16-139	Cfin	Cfin	MF959702	yes	2416,67	Female
Skjerstadfjord 2	26-02-16-140	Cgla	Cgla	MF959707	yes	2623,33	CV
Skjerstadfjord 2	26-02-16-141	Cfin	Cfin	MF959726	yes	1976,64	CV
Skjerstadfjord 2	26-02-16-142	Cgla	Cgla	MF959707	yes	3030,50	Female
Skjerstadfjord 2	26-02-16-144	Cgla	Cgla	MF959707	yes	2652,26	Female
Skjerstadfjord 2	26-02-16-145	Cgla	Cgla	MF959707	yes	2964,65	Female
Skjerstadfjord 2	26-02-16-146	Cgla	Cgla	MF959707	yes	2521,83	Female
Skjerstadfjord 2	26-02-16-147	Cgla	Cgla	MF959707	yes	2669,51	Female
Skjerstadfjord 2	26-02-16-149	Cfin	Cfin	MF959726	yes	2620,01	Female
Skjerstadfjord 2	26-02-16-150	Cfin	Cfin	MF959726	yes	2406,89	Female
Skjerstadfjord 2	26-02-16-152	Cgla	Cgla	MF959707	yes	2823,00	Female
Skjerstadfjord 2	26-02-16-153	Cgla	Cgla	MF959707	yes	2782,33	Female
Skjerstadfjord 2	26-02-16-154	Cgla	Cgla	MF959707	yes	2621,50	Female
Skjerstadfjord 2	26-02-16-156	Cgla	Cgla	MF959707	yes	2965,81	Female
Skjerstadfjord 2	26-02-16-157	Cgla	Cgla	MF959707	yes	2933,80	Female
